# Supplementary material for: Lupenone-Rich Fraction Derived from Cissus quadrangularis L. Suppresses Lipid Accumulation in 3T3-L1 Adipocytes
Source: Life (Basel). 2023 Aug 11;13(8):1724. doi: 10.3390/life13081724 (PMC10455188; doi:10.3390/life13081724)
Supplement: Supplementary file 1 [file life-13-01724-s001.zip]

Archive with 1 entries (1 files):
- life-2478537-supplementary.pdf
